# Supplementary material for: Fluorescent secreted bacterial effectors reveal active intravacuolar proliferation of Listeria monocytogenes in epithelial cells
Source: PLoS Pathog. 2020 Oct 12;16(10):e1009001. doi: 10.1371/journal.ppat.1009001 (PMC7580998; doi:10.1371/journal.ppat.1009001)
Supplement: S1 Table — (XLSX) [file ppat.1009001.s019.xlsx]

## Sheet: Bacterial strains
Strain	Description	Reference
LL195	L. monocytogenes LL195	[1]
BUG1600	L. monocytogenes EGD-e	[2]
BUG2479	E. coli DH5α [pAD-cGFP]	[3]
AG87	E. coli Rosetta(DE3)pLysS [pET28a-FAST]	[4]
FXCV1	E. coli DH5α [pSU2.1rp-mCherry]	[5]
JDS1	E. coli SM10 [pHpPL3-mCherry]	[6]
M90T	S. flexneri M90T	[7]
SF622	S. flexneri M90T ∆ipaD	[8]
BIRD8	E. coli NEB5α [pAD-SP-FAST-Myc]†	This work
BIRD9	E. coli NEB5α [pAD-hlyA-Myc]	This work
BIRD13	L. monocytogenes LL195 [pAD-SP-FAST-Myc]	This work
BIRD14	L. monocytogenes LL195 [pAD-hlyA-Myc]	This work
BIRD15	E. coli NEB5α [pAD-FAST]	This work
BIRD16	L. monocytogenes LL195 [pAD-FAST-Myc]	This work
BIRD17	E. coli NEB5α [pAD-eGFP-Myc]	This work
BIRD18	L. monocytogenes LL195 [pAD-eGFP-Myc]	This work
BIRD19	E. coli NEB5α [pAD-SP-eGFP-Myc]	This work
BIRD20	L. monocytogenes LL195 [pAD-SP-eGFP-Myc]	This work
BIRD32	E. coli NEB5α [pAD-hlyA-FAST-Myc]	This work
BIRD33	E. coli NEB5α [pAD-hlyA-eGFP-Myc]	This work
BIRD38	L. monocytogenes LL195 [pAD-hlyA-FAST-Myc]	This work
BIRD39	L. monocytogenes LL195 [pAD-hlyA-eGFP-Myc]	This work
BIRD62	E. coli NEB5α [pSU2.1rp-ospF-FAST-Myc]	This work
BIRD64	E. coli NEB5α [pSU2.1rp-ipaB-FAST-Myc]	This work
BIRD62	E. coli NEB5α [pSU2.1rp-ospF-FAST-Myc]	This work
BIRD64	E. coli NEB5α [pSU2.1rp-ipaB-FAST-Myc]	This work
BIRD66	S. flexneri M90T [pSU2.1rp-ospF-FAST-Myc]	This work
BIRD67	S. flexneri M90T [pSU2.1rp-ipaB-FAST-Myc]	This work
BIRD84	S. flexneri M90T ∆ipaD [pSU2.1rp-ospF-FAST-Myc]	This work
BIRD85	S. flexneri M90T ∆ipaD [pSU2.1rp-ipaB-FAST-Myc]	This work
BIRD127	L. monocytogenes LL195 ∆hlyA	This work
BIRD204	E. coli NEB5α [pMAD-hlyA-FAST-Myc]	This work
BIRD207	L. monocytogenes EGD-e hlyA-FAST-Myc	This work
BIRD213	E. coli NEB5α [pMAD-∆hlyA::SP-FAST-Myc]	This work
BIRD214	E. coli NEB5α [pMAD-∆hlyA::eGFP-Myc]	This work
BIRD217	L. monocytogenes LL195 [pHpPL3-mCherry]	This work
BIRD220	L. monocytogenes EGD-e hlyA-FAST-Myc [pHpPL3-mCherry]	This work
BIRD223	L. monocytogenes EGD-e ∆hlyA::eGFP-Myc [pHpPL3-mCherry]	This work
BIRD224	L. monocytogenes EGD-e prfA* ∆hlyA::eGFP-Myc [pHpPL3-mCherry]	This work
BIRD234	L. monocytogenes LL195 prfA*	This work
BIRD240	L. monocytogenes LL195 hlyA-FAST-Myc	This work
BIRD242	L. monocytogenes LL195 ∆hlyA::SP-FAST-Myc	This work
BIRD244	L. monocytogenes LL195 hlyA-FAST-Myc [pHpPL3-mCherry]	This work
BIRD250	L. monocytogenes LL195 ∆hlyA [pHpPL3-mCherry]	This work
BIRD251	L. monocytogenes LL195 prfA* [pHpPL3-mCherry]	This work
BIRD252	L. monocytogenes LL195 ∆hlyA::SP-FAST-Myc [pHpPL3-mCherry]	This work
BIRD256	L. monocytogenes LL195 ∆hlyA [pAD-FAST-Myc]	This work
BIRD257	L. monocytogenes LL195 ∆hlyA [pAD-SP-FAST-Myc]	This work
BIRD258	L. monocytogenes LL195 ∆hlyA [pAD-hlyA-FAST-Myc]	This work
BIRD259	L. monocytogenes LL195 ∆hlyA [pAD-eGFP-Myc]	This work
BIRD260	L. monocytogenes LL195 ∆hlyA [pAD-SP-eGFP-Myc]	This work
BIRD261	L. monocytogenes LL195 ∆hlyA [pAD-hlyA-eGFP-Myc]	This work
BIRD262	L. monocytogenes LL195 ∆hlyA [pAD-hlyA-Myc]	This work
BIRD288	E. coli NEB5α [pMAD-hlyAW492A-FAST-Myc]	This work
BIRD294	L. monocytogenes LL195 hlyAW492A-FAST-Myc [pHpPL3-mCherry]	This work
† All pAD constructs contain the PHYPER constitutive promoter, the 5’-UTR of the hlyA gene, and the desired fusion protein. To simplify reading, the C-terminal Myc tag of constructs is not included in the plasmid names in the main text.
Reference [1] Weinmaier T, Riesing M, Rattei T, Bille J, Arguedas-Villa C, Stephan R, et al. Complete genome sequence of Listeria monocytogenes LL195, a serotype 4b strain from the 1983-1987 listeriosis epidemic in Switzerland. Genome Announc. 2013;1: e00152–12–e00152–12. [2] Glaser P, Frangeul L, Buchrieser C, Rusniok C, Amend A, Baquero F, et al. Comparative genomics of Listeria species. Scienc…
