# Supplementary material for: Fluorescent secreted bacterial effectors reveal active intravacuolar proliferation of Listeria monocytogenes in epithelial cells
Source: PLoS Pathog. 2020 Oct 12;16(10):e1009001. doi: 10.1371/journal.ppat.1009001 (PMC7580998; doi:10.1371/journal.ppat.1009001)
Supplement: S2 Table — (XLSX) [file ppat.1009001.s020.xlsx]

## Sheet: Oligonucleotides
Name	Description	Sequence	Reference
oAL543	EagI-UTRhlyA fw	tgtgtCGGCCGataaagcaa	This work
oAL544	XhoI-SalI-Myc rv	CCctcgagGTCGACTTAtaa	This work
oAL545	FAST-UTRhlyA rv†	acatgttcCATGGGTTTCACTCTCCTTC	This work
oAL546	UTRhlyA-FAST fw	tgaaacccATGGAACATGTTGCTTTCGG	This work
oAL547	Myc-eGFP rv	atttttgttcTTTGTATAGTTCATCCATGCC	This work
oAL548	eGFP-Myc fw	actatacaaaGAACAAAAATTAATCTCTGAA	This work
oAL549	EagI-UTRhlyA fw	gtgtgtCGGCCGataaagcaagcatataatattgcg	This work
oAL550b	SalI-Myc-hlyA rv	cgagGTCGACTTAtaaatcttcttcagagattaatttttgTTCGATTGGATTATCTACTT	This work
oAL551b	FAST-hlyA rv	gcaacaTGTTCGATTGGATTATCTACTTTAT	This work
oAL552b	hlyA-FAST fw	ataatccaatcGAACATGTTGCTTTCGGTTC	This work
oAL553	eGFP-SPhlyA rv‡	ctcctttactATCCTTTGCTTCAGTTTGTTG	This work
oAL554	SPhlyA-eGFP fw	gcaaaggatAGTAAAGGAGAAGAACTTTTC	This work
oAL651	hlyA-eGFP rv	TCTCCTTTACTatgttcGATTGGATTATCTAC	This work
oAL652	eGFP-hlyA fw	CAATCgaacatAGTAAAGGAGAAGAACTTTTC	This work
oAL703	KpnI-ipaB fw	ctcGGTACCaaggagtaattattATGCAT	This work
oAL704	BamHI-ipaB rv	CATGTTCggatccAGCAGTAGTTTGTTGCAAAAT	This work
oAL705	ospF-BamHI-FAST fw	GATAGAGggatccGAACATGTTGCGTTCGGCAG	This work
oAL706	XbaI-Myc rv	cgactctagaTTAcagatcttcctcagaga	This work
oAL707	KpnI-ospF fw	ctcGGTACCagaggacgttttctATGCCC	This work
oAL708	BamHI-ospF rv	TTCggatccCTCTATCATCAAACGATAAAAT	This work
oAL974	SalI-hlyA fw	TCCATATGACgtcgacAGCATTTAAAGCTGTA	This work
oAL975	3’ of hlyA-Myc rv	ttacttttacaaTTAtaaatcttcttcgctga	This work
oAL976	Myc-3’ of hlyA fw	gaagatttaTAAttgtaaaagtaataaaaaattaag	This work
oAL977	BglII-mpl rv	TTAACTAGACagatctTTGTGGGTATCAGC	This work
oAL981	SalI-plcA fw	TCCATATGACgtcgacACTCGGACCATTGTAG	This work
oAL984	FAST-SPhlyA rv	aaagcaacatgttcATCCTTTGCTTCAGTTTG	This work
oAL985	SPhlyA-FAST fw	ggatGAACATGTTGCTTTCG	This work
oAL987	eGFP fw	gaaacccATGAGTAAAGGAG	This work
oAL1073	hlyAW492A fw	GGGAATGGgcGAGAACGGTAATTGATGACC	This work
oAL1074	hlyAW492A rv	taCCGTTCTCgcCCATTCCCAAGCTAAACC	This work
† UTRhlyA refers to the 5’-UTR of the hlyA gene, bringing a ribosome binding site (RBS) and used to enhance gene expression [1].
‡ SPhlyA indicates to the sequence encoding the signal peptide from LLO (hlyA gene).
fw, forward strand; rv, reverse strand.
Reference [1] Shen A, Higgins DE. The 5’ untranslated region-mediated enhancement of intracellular listeriolysin O production is required for Listeria monocytogenes pathogenicity. Mol Microbiol. 2005;57: 1460–1473. doi:10.1111/j.1365-2958.2005.04780.x
