# Supplementary material for: Fluorescent secreted bacterial effectors reveal active intravacuolar proliferation of Listeria monocytogenes in epithelial cells
Source: PLoS Pathog. 2020 Oct 12;16(10):e1009001. doi: 10.1371/journal.ppat.1009001 (PMC7580998; doi:10.1371/journal.ppat.1009001)
Supplement: S3 Table — (XLSX) [file ppat.1009001.s021.xlsx]

## Sheet: Fig 1B
	FAST concentration (nM)
	Replicate 1	Replicate 2	Replicate 3	Mean	Standard deviation
FAST	0.877969	11.6403	1.20428
	0.558062	2.25174	1.81175
	0.0248817	6.41936	0.820616
	Mean per replicate
	0.486971	6.77048	1.27888	2.85	3.42
SP-FAST	291.941	353.523	433.445
	284.071	358.114	386.766
	286.769	348.828	351.223
	257.092	325.414	376.385
	248.54	325.597	377.217
	246.557	310.564	337.593
	Mean per replicate
	269.162	337.007	377.105	327.758	54.5627
LLO-FAST	25.5215	38.3291	29.1159
	23.4955	36.9552	28.1993
	23.6341	35.2149	26.6647
	22.1518	33.5318	27.5066
	21.4907	32.7761	27.0803
	19.8378	28.9978	25.6629
	Mean per replicate
	22.6886	34.3008	27.3716	28.1203	5.84221

## Sheet: Fig 1D
	FAST concentration (nM)
	Replicate 1	Replicate 2	Replicate 3	Mean	Standard deviation
OspF-FAST	0.750826	0.0713745	0.267781
	0.736186	0.0735594	0.269946
	0.819844	0.110703	0.373883
	Mean per replicate
	0.77	0.08	0.29	0.38	0.353695
OspF-FAST ∆ipaD	3.42996	3.89938	4.12643
	3.59518	3.72458	4.01383
	3.49479	3.7071	4.14375
	Mean per replicate
	3.51	3.78	4.09	3.79333	0.29023
IpaB-FAST	0.842849	-0.179893	0.157348
	0.813569	-0.203927	0.140026
	0.836575	-0.140564	0.22664
	Mean per replicate
	0.83	-0.17	0.17	0.276667	0.508462
IpaB-FAST ∆ipaD	8.63555	11.4636	8.06736
	8.81541	11.5445	8.21893
	8.75476	10.972	8.31637
	Mean per replicate
	8.74	11.33	8.2	9.42333	1.67315

## Sheet: S2 Fig
	Normalized fluorescence (A.U.)							Normalized fluorescence (A.U.)
	(% of intrabacterial FAST reference)							(% of intrabacterial eGFP reference)
	Replicate 1	Replicate 2	Replicate 3	Mean	Standard deviation			Replicate 1	Replicate 2	Replicate 3	Mean	Standard deviation
FAST	0.0087	0.0935353	0.00897538				eGFP	-0.097	-0.0125309	-0.0850451
	0.0055	0.0180937	0.0135028					-0.0822	0.00403138	-0.0869617
	0.0002	0.0515824	0.00611597					-0.0757	-0.0121851	-0.0901822
	Mean per replicate							-0.0904	-0.0100921	-0.117073
	0.00483825	0.0544038	0.00953137	0.0229245	0.0273627			-0.0685	-0.00989189	-0.112035
								-0.0963	-0.00834486	-0.112924
								Mean per replicate
								-0.0850167	-0.0123589	-0.100703	-0.0660263	0.0471345
SP-FAST	2.9006	2.84071	3.23042				SP-eGFP	0.3793	0.186238	0.168439
	2.8224	2.87761	2.88253					0.3755	0.174205	0.19199
	2.8492	2.80299	2.61763					0.3679	0.170322	0.181466
	2.5543	2.61485	2.80516					0.3665	0.153002	0.147319
	2.4693	2.61632	2.81136					0.4075	0.130836	0.175987
	2.4496	2.49552	2.51604					0.3536	0.180373	0.146375
	Mean per replicate							Mean per replicate
	2.67423	2.708	377.105	2.81052	0.0709783			0.4081	0.183223	0.195619	0.262314	0.126407
LLO-FAST	0.2536	0.307992	0.216998				LLO-eGFP	-0.2004	-0.0950394	-0.209541
	0.2334	0.296952	0.210167					-0.1893	-0.045723	-0.18668
	0.2348	0.282967	0.198729					-0.1725	-0.0425013	-0.166286
	0.2201	0.269443	0.205004					-0.1972	-0.0565721	-0.206965
	0.2135	0.263371	0.201827					-0.1746	-0.0803078	-0.188857
	0.1971	0.23301	0.191263					-0.1541	-0.0445114	-0.174596
	Mean per replicate							Mean per replicate
	0.22542	0.275623	0.203998	0.235014	0.0367634			-0.121475	-0.0367533	-0.13942	-0.0992161	0.0548335
