# Supplementary material for: Fluorescent secreted bacterial effectors reveal active intravacuolar proliferation of Listeria monocytogenes in epithelial cells
Source: PLoS Pathog. 2020 Oct 12;16(10):e1009001. doi: 10.1371/journal.ppat.1009001 (PMC7580998; doi:10.1371/journal.ppat.1009001)
Supplement: S4 Table — (XLSX) [file ppat.1009001.s022.xlsx]

## Sheet: Fig 2B
#	SD Control	SD SP-FAST		SD represents stantard deviation.
1	13.6634	32.9696
2	15.1175	143.441
3	15.9828	34.7207
4	13.6219	30.5119
5	12.6335	27.3383
6	18.5155	35.455
7	12.931	24.476
8	28.6031	31.5371
9	13.3388	29.4657
10	19.7277	25.5896
11	20.4264	26.2415
12	20.5946	203.326
13	32.0097	158.539
14	36.0348	497.693
15	51.159	572
16	14.2038	389.713
17	13.3025	173.787
18	25.3066	218.804
19	9.77843	384.283
20	14.3901	312.598
21	13.972	215.568
22	13.3209	65.7658
23	41.9047	25.7479
24	15.3906	25.9637
25	25.8882	26.3443
26	11.9522	33.0583
27	7.08079	28.3056
28	21.8539	26.9306
29	12.9873	26.5162
30	16.2836	30.3974
31	11.575	81.7747
32	14.5978	26.6887
33	11.6161	34.0534
34	10.7137	14.8878
35	15.8582	16.0585
36		13.7073
37		9.2529
38		13.7673
39		11.1997
40		11.4186
41		53.7734
42		11.029
43		13.1175
44		75.5996
45		183.346
46		76.1382
47		34.1626
48		35.7187
49		283.395
50		183.151
51		37.0745
52		117.651
53		51.4613
54		129.49
55		147.527
56		118.516
57		92.1558
58		81.3551
59		147.173
60		85.9043
61		128.339
62		121.987
63		37.7891
64		89.3248
65		267.738
66		86.7206
67		247.495
68		86.7298
69		175.153
70		147.868
71		8.77774
72		15.8295
73		11.6036
74		10.4967
75		16.59
76		30.3937
77		7.70451
78		13.8002
79		29.596
80		26.1984
81		102.309
82		30.7962
83		17.1916
84		17.2843
85		9.66096
86		10.9868
87		117.695
88		120.165
89		9.18759
90		152.939
91		220.528
92		8.99674
93		8.79372
94		48.588
95		277.327
96		157.68
97		27.0697
98		115.808
99		21.1106
100		9.40548
101		9.3074
102		229.574
103		46.7727
104		29.9532
105		19.5694
106		10.1268
107		12.519
108		10.9935
109		12.7122
110		9.12562
111		10.4955
112		7.74584
113		9.62552
114		339.07
115		10.5951
116		84.0124
117		178.322
118		27.3689
119		9.4475
120		8.06695
121		8.55003
122		9.29156
123		19.8582
124		7.90561
125		11.9857
126		76.7004
127		13.7628

## Sheet: Fig 2C
Time post infection (h)	Fluorescence intensity (A.U.)	Exponential fit (A.U.)
0	953.317	934.33
0.5	961.18	947.075
1	978.164	964.814
1.5	931.356	989.504
2	1042.19	1023.87
2.5	1121.64	1071.69
3	1106.41	1138.26
3.5	1212.09	1230.9
4	1340.4	1359.84
4.5	1534.65	1539.31
5	1803.75	1789.08
5.5	2078.1	2136.72
6	2740.48	2620.57
6.5	3247.82	3293.99
7	2017.16
7.5	1071.58
8	1012.57
8.5	1081.26
9	1131.72
9.5	1080.87
10	1042.81
10.5	1054.52
11	1080.82
11.5	1092.4
12	1154.63

## Sheet: Fig 2D
	Fluorescence dioubling time
#	(min)	(h)
1	102.763	1.71272
2	136.412	2.27353
3	59.1208	0.985346
4	78.2107	1.30351
5	72.8444	1.21407
6	121.875	2.03125
7	93.1972	1.55329
8	77.9234	1.29872
9	87.6961	1.4616
10	78.9408	1.31568
11	152.658	2.54431
12	178.507	2.97511
13	133.224	2.2204
14	65.5909	1.09318
15	49.6415	0.827359
16	91.1697	1.51949
17	137.256	2.28759
18	117.905	1.96509
19	155.478	2.5913
20	93.6086	1.56014
21	126.74	2.11233
22	154.699	2.57831
23	120.104	2.00173
24	125.34	2.08899
25	71.3757	1.1896
26	61.8679	1.03113
27	87.1591	1.45265
28	285.169	4.75281
29	90.2171	1.50362
30	102.253	1.70421
31	121.751	2.02918
32	99.4154	1.65692
33	98.2255	1.63709
34	71.0603	1.18434
35	115.426	1.92377
36	88.3066	1.47178
37	83.165	1.38608
38	86.8898	1.44816
39	87.4735	1.45789
Mean	106.684	1.77806
SD	41.8731	0.697885
Median	93.6086	1.56014
error on median	51.5039	0.858399
