# Supplementary material for: Fluorescent secreted bacterial effectors reveal active intravacuolar proliferation of Listeria monocytogenes in epithelial cells
Source: PLoS Pathog. 2020 Oct 12;16(10):e1009001. doi: 10.1371/journal.ppat.1009001 (PMC7580998; doi:10.1371/journal.ppat.1009001)
Supplement: S6 Table — (XLSX) [file ppat.1009001.s024.xlsx]

## Sheet: Fig 4B
	Doubling time (min)		Doubling time (h)
#	Cytosol	eSLAPs	Cytosol	eSLAPs
1	89.7354	107.065	1.49559	1.78442
2	102.316	50.6391	1.70527	0.843984
3	97.5097	119.635	1.62516	1.99392
4	79.9382	138.877	1.3323	2.31462
5	85.423	170.085	1.42372	2.83475
6	99.6347	102.917	1.66058	1.71528
7	119.405	119.619	1.99009	1.99366
8		157.365		2.62276
9		52.0551		0.867586
10		134.994		2.2499
11		87.0956		1.45159
12		95.1653		1.58609
13		97.6351		1.62725
14		114.783		1.91305
15		116.156		1.93593
16		67.0404		1.11734
17		49.9026		0.83171
18		58.073		0.967883
Mean	96.2804	102.172	1.60467	1.70287
SD	12.9856	36.3374	0.216426	0.605624
Median	97.5097	104.991	1.62516	1.74985
SD represents standard deviation

## Sheet: Fig 4C
	Vacuole size
	WT		∆hlyA		prfA*
Time (min)	Fold increase	Fit	Fold increase	Fit	Fold increase	Fit
120	1	1.23121	1	1.01544	1	0.989909
125			0.946903	1.01803	1.0102	1.02661
130			1.02655	1.02063	1.02806	1.06466
135	1.18269	1.31971	1.0885	1.02324	1.1148	1.10413
140			1.0708	1.02586	1.16582	1.14507
145			1.12389	1.02848	1.17092	1.18752
150	1.34615	1.41458	1.0885	1.03111	1.19133	1.23154
155			0.955752	1.03374	1.29082	1.2772
160			1.0531	1.03639	1.33929	1.32454
165	1.40385	1.51626	1	1.03904	1.34184	1.37365
170			0.99115	1.04169	1.46939	1.42457
175			1.12389	1.04435	1.50255	1.47738
180	1.63462	1.62525	1.11504	1.04702	1.47194	1.53215
185			1.07965	1.0497	1.53571	1.58895
190			1.11504	1.05238	1.66582	1.64786
195	1.76923	1.74208	1.0708	1.05507	1.71173	1.70895
200			1.02655	1.05777	1.75255	1.7723
205			1.0354	1.06047	1.76531	1.83801
210	1.73077	1.8673	1.09735	1.06319	1.89286	1.90614
215			1.00885	1.0659	1.95918	1.97681
220			1.07965	1.06863	2.07908	2.05009
225	2.04808	2.00153	1.0531	1.07136
230			1.06195	1.0741
235			0.982301	1.07684
240	2.01923	2.1454	1.17699	1.0796
245			1.12389	1.08236
250			1.0708	1.08512
255	2.57692	2.29961	1.09735	1.0879
260			1.11504	1.09068
265			1.02655	1.09346
270	2.76923	2.46491	1.0531	1.09626
275			1.00885	1.09906
280			0.973451	1.10187
285	2.86538	2.6421	1.16814	1.10469
290			1.23009	1.10751
295			1.02655	1.11034
300	3.16346	2.83202	1.15929	1.11318
305			1.21239	1.11603
310			1.0531	1.11888
315	3.54808	3.03559	1.0177	1.12174
320			1.0354	1.12461
325			1.10619	1.12748
330	3.60577	3.25379	1.10619	1.13036
335			1.09735	1.13325
340			1.17699	1.13615
345	3.93269	3.48768	1.18584	1.13905
350			1.12389	1.14196
355			1.10619	1.14488
360	3.95192	3.73838	1.0885	1.14781
365			1.15044	1.15074
370			1.21239	1.15369
375	4.39423	4.0071	1.12389	1.15663
380			1.12389	1.15959
385			1.17699	1.16256
390	4.42308	4.29514	1.12389	1.16553
395			1.27434	1.16851
400			1.17699	1.17149
405	4.75962	4.60388	1.14159	1.17449
410			1.12389	1.17749
415			1.23894	1.1805
420	4.75	4.93481	1.33628	1.18352
425			1.11504	1.18654
430			1.24779	1.18958
435	5.09615	5.28954	1.27434	1.19262
440			1.19469	1.19566
445			1.25664	1.19872
450	5.47115	5.66976	1.15044	1.20179
455			1.22124	1.20486
460			1.15929	1.20794
465	6.19231	6.07731	1.20354	1.21102
470			1.23009	1.21412
475			1.24779	1.21722
480	6.42308	6.51416	1.15044	1.22034
485			1.15044	1.22345
490			1.22124	1.22658
495	6.09615	6.98241	1.25664	1.22972
500			1.32743	1.23286
505			1.22124	1.23601
510	7.16346	7.48431
515
520
525	6.85577	8.0223
530
535
540	7.86538	8.59896

## Sheet: Fig 4D
Strain	N (total number of segmented objects)	n (number of eSLAPs with growth)	% of growing objects (n/N)	Error
WT	134	20	0.149254	0.0307829
prfA*	33	2	0.0606061	0.041536
∆hlyA	113	0	0	0
