# Supplementary material for: Fluorescent secreted bacterial effectors reveal active intravacuolar proliferation of Listeria monocytogenes in epithelial cells
Source: PLoS Pathog. 2020 Oct 12;16(10):e1009001. doi: 10.1371/journal.ppat.1009001 (PMC7580998; doi:10.1371/journal.ppat.1009001)
Supplement: S7 Table — (XLSX) [file ppat.1009001.s025.xlsx]

## Sheet: S5B Fig
Time (h:mm:ss)	OD600 nm
Strain	LL195 [pAD-SP-FAST]			LL195 DhlyA::SP-FAST [pHpPL3-mCherry]			LL195 ∆hlyA [pAD-SP-FAST]
Replicate	A	B	C	A	B	C	A	B	C
0:00:00	0.013	0.012	0.013	0.012	0.012	0.012	0.012	0.01	0.011
0:36:00	0.019	0.019	0.018	0.015	0.016	0.016	0.017	0.018	0.018
1:03:00	0.027	0.028	0.025	0.023	0.018	0.018	0.024	0.024	0.026
1:27:00	0.033	0.032	0.03	0.027	0.028	0.029	0.031	0.032	0.03
1:59:00	0.058	0.057	0.055	0.055	0.053	0.052	0.055	0.055	0.055
2:27:00	0.098	0.097	0.093	0.086	0.092	0.09	0.091	0.093	0.095
3:01:00	0.179	0.176	0.176	0.162	0.176	0.169	0.169	0.173	0.178
3:27:00	0.294	0.287	0.287	0.266	0.279	0.277	0.279	0.29	0.296
4:09:00	0.627	0.618	0.602	0.594	0.625	0.623	0.602	0.627	0.635
4:37:00	0.883	0.872	0.849	0.855	0.891	0.894	0.857	0.891	0.907
5:11:00	1.291	1.293	1.282	1.304	1.346	1.337	1.285	1.318	1.326
5:44:00	1.7	1.73	1.83	1.75	1.75	1.79	1.69	1.69	1.73
6:09:00	1.75	1.82	1.78	1.75	1.85	1.83	1.84	1.88	1.93
6:39:00	1.99	1.99	1.91	2.09	2.14	2.06	2.02	2.09	1.98
7:11:00	2.09	2.13	2.11	2.17	2.18	2.38	2.13	2.03	2.22
8:19:00	2.39	2.4	2.47	2.57	2.48	2.51	2.42	2.37	2.43

## Sheet: S5C Fig
Haemolytic titres
	WT	hlyA-FAST	hlyAW492A-FAST	∆hlyA::SP-FAST	∆hlyA [pAD-hlyA-FAST]	∆hlyA [pAD-hlyA-eGFP]	∆hlyA [pAD-hlyA]	prfA*
	199.538	195.447	1.78363	ND	809.531	808.762	1607.35	8162.56
	244.882	220.897	4.65649	ND	1848.02	1730.46	1882.08	15885.1
	212.063	109.648	2.47967	ND	904.434	893.152	1814.44	8067.26
Mean	218.827	175.331	3.56808	ND	1187.33	1144.12	1767.96	10705
SD	23.4166	58.289	1.53924		574.143	509.529	143.144	4486.4
Log2 haemolytic titres
	WT	hlyA-FAST	hlyAW492A-FAST	∆hlyA::SP-FAST	∆hlyA [pAD-hlyA-FAST]	∆hlyA [pAD-hlyA-eGFP]	∆hlyA [pAD-hlyA]	prfA*
	7.64052	7.61063	0.834813	ND	9.66094	9.65957	10.6505	12.9948
	7.93594	7.78723	2.21924	ND	10.8518	10.7569	10.8781	13.9554
	7.72835	6.77673	1.31015	ND	9.82087	9.80276	10.8253	12.9779
Mean	7.76827	7.39153	1.45474	ND	10.1112	10.0731	10.7846	13.3094
SD	0.151704	0.539705	0.703448		0.646322	0.59654	0.119151	0.559549
SD stands for standard deviation. ND stands for not defined (no haemolysis observed)
