# Supplementary material for: Fluorescent secreted bacterial effectors reveal active intravacuolar proliferation of Listeria monocytogenes in epithelial cells
Source: PLoS Pathog. 2020 Oct 12;16(10):e1009001. doi: 10.1371/journal.ppat.1009001 (PMC7580998; doi:10.1371/journal.ppat.1009001)
Supplement: S8 Table — (XLSX) [file ppat.1009001.s026.xlsx]

## Sheet: S10 Fig
	(eGFP/mCherry) intensity ratios
#	WT, 1h p.i.	prfA*, 1h p.i.	WT, 3h p.i.	prfA*, 3h p.i.
1	0.176828	1.53019	0.224023	1.37426
2	0.120747	1.7409	0.0790237	1.65968
3	0.11551	1.64441	0.178834	1.56441
4	0.138675	1.67816	0.197681	1.18384
5	0.164088	1.30697	0.0967043	1.69319
6	0.136876	1.30214	0.138368	1.92035
7	0.0619559	2.77174	0.144301	1.2681
8	0.101806	1.26658	0.216005	1.2928
9	0.139473	3.3091	0.102282	1.28942
10	0.246709	3.0829	0.105096	1.19696
11	0.167557	1.38048	0.796361	1.43771
12	0.186101	1.50943	1.16549	1.46082
13	0.302202	1.82592	0.790162	1.12602
14	0.276234	1.06473	1.04345	1.12769
15	0.228934	2.08221	0.678247	1.19367
16	0.224649	1.12667	0.425543	1.14116
17	0.305645	1.73169	0.146712	1.49974
18	0.375079	1.26651	0.6069	1.15453
19	0.190601	1.2184	0.734475	1.50794
20	0.119629	1.01668	0.633219	1.13375
21	0.106816	1.10667	0.103312	1.14032
22	0.16861	1.56403	0.256728	1.31825
23	0.278659	1.52646	0.69186	1.23139
24	0.234917	1.54597	0.787649	1.42418
25	0.23533	1.64512	0.82165	1.61902
26	0.171414	1.95561	0.384755	0.900707
27	0.443063	1.93776	0.495953	1.69926
28	0.165861	1.09154	0.63913	1.86892
29	0.163924	1.05624	0.662813	1.43388
30	0.137395	1.53453	0.662654	1.22854
31	0.151606	1.28717	0.121921	1.17162
32	0.119962	1.66879	0.257309	1.50239
33	0.198991	1.38767	0.105786	1.40754
34	0.148859	1.72545	0.136777	0.942881
35	0.13952	1.37153	0.569385	1.32483
36	0.21247	1.30039	0.1965	1.21831
37	0.17373	1.49339	0.542048	1.00839
38	0.347416	1.37834	0.316607	1.21007
39	0.256955	1.15668	1.58299	1.1274
40	0.211255	1.13338	1.38547	1.57325
41	0.0749816	1.4029	0.593127	1.37912
42	0.200127	1.01209	0.523188	1.44303
43	0.227046	1.37136	0.52174	1.39189
44	0.240522	1.50557	0.824621	1.01016
45	0.136271	1.26117	0.7602	1.25424
46	0.206189	1.59617	0.65633	1.36903
47	0.240427	1.4392	0.881096	0.903889
48	0.252377	1.63975	1.02708	1.1923
49	0.149063	1.7702	0.21579	1.02262
50	0.161577	1.44386	0.30226	1.21232
51	0.103685	1.15391	0.567027	1.09431
52	0.249868	1.27016	0.469473	1.05043
53	0.255816	1.24164	0.7666	1.11838
54	0.152351	1.04275	0.744475	1.44903
55	0.142683	1.11788	0.323594	0.998763
56	0.177943	1.37446	0.651257	1.38034
57	0.167485	1.6029	0.873602	0.905308
58	0.153351	1.78767	0.509086	1.28872
59	0.153302	1.69103	0.533863	1.51073
60	0.195174	1.20094	0.543634	1.43737
61	0.185638	1.24125	0.672543	1.73035
62	0.269917	1.13303	0.414759	1.77193
63	0.226888	1.29246	0.442252	1.23821
64	0.165026	1.29449	0.669898	1.09853
65	0.128172	1.33124	0.594674	1.09685
66	0.203452	1.50642	0.790327	1.21476
67	0.179316	1.50613	0.473045	1.67876
68	0.179247	1.10181	0.505476	1.41849
69	0.128542	1.21364	0.0643689	1.31643
70	0.279396	1.59407	0.179285	1.31429
71	0.273439	1.7152	0.178538	1.58463
72	0.218646	1.78223	0.207743	1.1733
73	0.197823	1.38631	0.130629	1.26914
74	0.317518	1.71565	0.339227	1.35352
75	0.127867	1.14323	0.639432	1.4479
76	0.183863	0.897849	0.859666	1.21358
77	0.205417	0.912621	0.502289	1.16696
78	0.268554	1.73788	0.662632	1.38607
79	0.161503	1.43318	0.382665	1.25648
80	0.108909	1.3834	0.159373	1.61122
81	0.167373	1.51875	0.0464847	1.33213
82	0.196295	1.53057	0.294244	1.33861
83	0.14301	0.975914	0.181366	2.3345
84	0.200638	1.35581	0.238844	1.97776
85	0.173773	1.14922	0.724205	1.12411
86	0.235324	0.999595	0.804226	1.90693
87	0.191536	1.29682	0.475967	0.94451
88	0.181663	1.43344	0.656056	1.06073
89	0.225433	0.989618	0.755766	1.156
90	0.174923	0.914007	0.567665	1.12348
91	0.180069	0.895795	0.776758	1.17982
92	0.181153	0.910393	0.757065	1.27719
93	0.166546	1.22853	0.165385	1.36666
94	0.269578	0.942419	0.686051	1.13034
95	0.295001	0.400125	0.239918	1.40115
96	0.207221	0.946325	0.541495	1.09877
97	0.182371	0.975032	0.617599	1.41534
98	0.15272	1.23163	1.20687	1.19972
99	0.210538	0.975345	1.05962	1.32012
100	0.198084	1.29011	0.365955	1.3224
101	0.219148	1.23716	0.389731	1.29022
102	0.0810785	1.10006	0.36314	1.29138
103	0.0684526	1.2015	0.692053	1.0477
104	0.269933	1.17422	0.68086	1.09849
105	0.253592	1.48724	0.0324302	1.02327
106	0.213621	1.1737	1.14938	1.14216
107	0.246591	1.26116	0.115717	1.47136
108	0.115139	1.03708	0.426071	1.57566
109	0.242294	1.00967	0.561712	1.46275
110	0.19276	1.187	0.221998	1.08382
111	0.14654	0.789106	0.613501	1.03626
112	0.157738	0.772821	0.0431796	1.192
113	0.215196	0.993651	0.198588	1.40858
114	0.25772	1.0839	0.0639063	1.22911
115	0.293548	0.976315	0.104663	1.03466
116	0.255848	1.90968	0.305854	1.01197
117	0.262056	2.26419	0.236582	1.16345
118	0.216313	2.49987	0.511316	1.08856
119	0.154609	1.45461	0.799303	0.990534
120	0.334468	0.481294	0.801868	1.25683
121	0.225264	1.41694	0.211763	1.35778
122	0.174432	2.40675	0.135197	1.25151
123	0.166633	1.37344	0.104008	1.11258
124	0.170025	1.48286	0.335437	1.24699
125	0.105159	1.36793	0.840258	1.31026
126	0.174506	1.34987	0.147648	1.17638
127	0.287283	1.1753	0.127209	0.984255
128	0.274311	1.45541	0.680589	1.1387
129	0.201486	1.50767	0.683451	1.09269
130	0.154146	1.17402	0.128063	1.1885
131	0.13335	1.12769	0.138144	1.29778
132	0.118226	1.07752	0.600273	1.17976
133	0.138112	1.3353	0.546264	2.01383
134	0.0800129	1.61538	0.580885	1.20001
135	0.229943	1.6056	0.26952	1.43159
136	0.240913	1.48538	0.5271	1.1471
137	0.2107	1.59829	0.692245	1.33382
138	0.24538	1.60186	0.540845	1.37614
139	0.142795	1.93068	0.621861	1.0067
140	0.155903	1.55228	0.631977	1.21947
141	0.114415	1.52039	0.153792	1.1771
142	0.121508	1.56675	0.118145	1.34588
143	0.222654	1.72048	0.43353	1.08482
144	0.303001	1.85737	0.551222	1.11554
145	0.272536	1.9325	0.165096	1.01286
146	0.148143	1.13475	0.0978261	1.2482
147	0.190935	1.15149	0.180112	0.995082
148	0.195523	1.01713	0.304132	0.982085
149	0.106562	1.30078	0.219024	1.26085
150	0.172148	1.2578	0.460872	1.25227
151	0.13618	1.38267	0.894246	1.22882
152	0.136226	1.40359	0.14996	0.916357
153	0.116247	3.8468	0.15741	0.942964
154	0.0733455	3.71731	0.628358	0.994893
155	0.0592722	1.03655	0.704952	1.19338
156	0.101488	1.19483	0.250763	1.06286
157	0.150433	1.27132	0.162949	0.889737
158	0.158876	1.1681	0.144028	1.21261
159	0.686884	1.69893	0.0579178	1.19307
160	0.422391	1.53191	0.222953	1.41302
161	0.586679	0.69102	0.40428	1.23539
162	0.450134	1.45343	0.683675	0.15908
163	0.360725	1.49004	0.651694	0.115248
164	0.259322	1.52994	0.176216	1.06214
165	0.275926	1.61698	0.184112	1.19716
166	0.873881	1.53651	0.384393	1.30708
167	0.258032	1.43103	0.863187	0.761574
168	0.407293	2.11409	0.729557	1.01565
169	0.256617	2.05313	0.926487	1.02073
170	0.387923	2.34144	0.955645	1.18171
171	0.464074	1.73963	0.19629	1.16834
172	0.348242	0.677174	0.189904	1.03758
173	0.328925	1.90925	0.181988	1.16964
174	0.354296	1.61295	0.768305	1.17854
175	0.38507	0.735251	0.867438	1.05745
176	0.188649	1.44149	0.140199	1.20991
177	0.486876	0.885289	0.119083	0.934557
178	0.235968	1.51479	0.424648	0.987381
179	0.2342	1.23507	0.54035	1.21123
180	0.185716	1.38677	0.263733	1.53288
181	0.211312	1.426	0.494	1.06887
182	0.163123	1.04563	0.701704	1.17908
183	0.128431	1.31871	0.810208	1.19993
184	0.0944109	1.62384	0.175722	1.13205
185	0.203553	1.67891	0.182402	1.01357
186	0.171901	1.63664	0.545842	1.0327
187	0.235951	1.46113	0.154714	1.16141
188	0.283393	1.46232	0.14817	1.25512
189	0.276608	1.39966	0.050548	1.22933
190	0.171303	1.35426	0.647065	0.738495
191	0.188659	1.51194	0.672504	1.00701
192	0.121448	0.424286	0.552439	1.3001
193	0.147881	0.486394	0.202722	0.890562
194	0.268737	0.871952	0.22169	1.02177
195	0.0847156	0.463656	0.283279	1.20388
196	0.169926	1.47637	0.234612	1.03208
197	0.236	1.33761	0.736275	1.27564
198	0.236915	1.67352	0.0499138	1.2539
199	0.363354	1.19785	0.150814	0.993676
200	0.13142	1.73457	0.120059	1.04415
201	0.162368	1.4994	0.219977	1.52264
202	0.248793	1.34019	0.163091	1.07842
203	0.225729	1.19186	0.719517	1.08635
204	0.242076	1.88748	0.133466	1.30703
205	0.598494	1.10326	0.530322	1.10005
206	0.745155	1.36276	0.113467	1.06799
207	0.132401	1.29369	0.964892	1.01117
208	0.38072	1.48432	0.0844838	0.970811
209	0.20017	1.1821	1.11418	1.06359
210	0.138817	1.15045	0.68449	1.20255
211	0.275334	0.939764	0.217445	0.917325
212	0.241934	0.479062	0.620356	1.15873
213	0.270065	0.573627	0.107857	0.958361
214	0.0939472	1.69767	0.49042	0.971169
215	0.278764	1.36996	0.184161	1.19733
216	0.107061	1.23044	0.4681	1.13411
217	0.318353	1.62918	0.46948	0.944316
218	0.354329	1.85007	0.14012	0.998525
219	0.382036	1.72742	0.196162	1.2368
220	0.158526	1.29026	0.140474	1.03823
221	0.0903593	1.41091	0.140381	1.22405
222	0.0822574	1.0398	0.930933	0.94779
223	0.240684	1.23347	0.433041	1.28429
224	0.259355	1.72713	0.250066	1.27789
225	0.261326	1.79737	0.418497	1.10011
226	0.246725	0.720374	0.445733	1.01744
227	0.246084	0.834813	0.455398	0.988907
228	0.104161	1.36871	0.202886	1.0965
229	0.119511	1.18205	0.264993	1.02634
230	0.115136	0.90597	0.270577	0.604513
231	0.156522	1.2614	0.893919	1.55782
232	0.105344	0.649738	0.544478	0.978871
233	0.230595	0.697486	0.757649	1.06549
234	0.156459	0.98619	0.580347	1.2372
235		0.693675	0.836877	0.953831
236		1.1126	0.158253	1.00597
237		1.05933	0.0978102	1.163
238		2.1001	1.16446	0.970901
239		1.97739	0.914094	0.912533
240		1.06882	0.856136	0.998003
241		0.931888	0.444815	1.00918
242		1.1605	0.307197	1.04801
243		1.02296	1.04209	0.974145
244		1.17262	0.919663	0.964466
245		1.29635	0.889095	0.962274
246		1.37875	1.07131	1.26331
247		1.79978	0.664933	1.17029
248		1.31002	0.534347	1.13291
249		1.09379	0.618879	0.971894
250		0.660793	0.52905	1.15595
251		1.44751	0.438956	1.0676
252		1.0915	0.684487	1.09465
253		2.96434	0.681347	1.09149
254		2.79873	0.604789	0.973364
255		1.44395	0.599359	1.0371
256		1.10541	0.671024	1.02557
257		1.72869	0.0725931	0.946484
258		2.12502	0.156741	0.992614
259		1.07364	0.0785664	1.05286
260		2.96399	0.291113	1.02877
261		1.08536	0.21508	0.959479
262		1.36541	0.283828	0.98879
263		1.50173	0.744685	0.958955
264		2.05384	0.884874	1.08909
265		1.26785	0.788822	0.89286
266		1.42007	0.164186	1.39222
267		0.969503	0.792453	0.77256
268		1.27335	0.198421	1.15322
269		1.14293	0.666583	1.92157
270		0.472047	0.749968	1.00267
271		2.64134	0.115109	0.751802
272		1.21623	0.773659	1.00045
273		1.33131	0.125538	1.04956
274		0.761366	0.181658	2.38744
275		1.39545	0.678256	1.28097
276		0.823312	0.703732	1.13011
277		1.14231	0.616941	1.95116
278		1.17007	0.895257	1.56405
279		1.42588	0.931637	2.5784
280		1.39863	0.64486	0.982255
281		1.5061	1.03421	1.60708
282		0.997926	0.705589	1.33227
283		0.972206	1.03281	1.22258
284		0.993932	0.0788241	1.05297
285		0.404724	0.176613	1.00272
286		1.0168	0.117565	1.19984
287		1.5813	0.890487	1.14369
288		1.48198	0.129297	1.05962
289		1.19713	0.239034	1.19422
290		1.03357		1.04059
291		0.925962		1.04384
292		1.1268		0.885388
293		0.879014		0.894823
294		0.82677		0.868461
295		1.00458		0.829282
296		0.974284		0.868591
297		1.05736		0.70155
298		1.06095		1.0023
299		0.412253		1.06598
300		1.22571		1.06474
301		0.426985		1.04207
302		0.876278		1.03806
303		1.26582		1.29031
304		1.32049		1.04273
305		1.37839		1.19511
306		1.26114		1.21803
307		2.24826		1.29426
308		1.7329		1.26506
309		1.76258		1.29804
310		1.7422		1.11982
311		1.7263		1.06723
312		1.4573		1.31216
313		2.31224		1.14236
314		2.23926		1.47316
315		0.612381		1.22784
316		1.06281		1.25939
317		1.1241		1.06464
318		0.942027		1.23474
319		1.65439		1.15761
320		1.08744		1.17875
321		1.33436		1.07739
322		0.666022		1.16896
323		1.708		1.5995
324		1.32893		1.12596
325		0.739091		1.25221
326		1.71408		1.07397
327		1.31716		1.30272
328		0.53887		1.07952
329		1.11688		1.1479
330		0.450215		1.12994
331		2.36117		1.27372
332		2.50809		1.21982
333		1.35595		1.17326
334		1.61241		1.2451
335		1.67214		1.1285
336		1.34911		1.3043
337		0.619776		1.13174
338		0.691595		1.46405
339		0.420999		1.4569
340		1.85431		1.49729
341		1.83441		1.39192
342		1.4091		1.42994
343		1.84198		1.27991
344		1.38809		1.15243
345		1.05116		1.31749
346		0.599914		1.11643
347		1.79014		1.52803
348		0.776172		1.16132
349		1.06163		1.73068
350		0.866461		1.01084
351		1.48058		1.21611
352		0.729437		1.21523
353		0.625545		1.09903
354		0.775405		1.01681
355		0.740213		1.62774
356		2.23281		1.23327
357		1.68836		0.954653
358		1.53225		1.41442
359		1.6144		1.20363
360		1.80865		1.0564
361		1.98445		1.34532
362		2.2517		1.04011
363		0.386299		0.991468
364		0.444423		1.38144
365		1.70354		0.97921
366		1.67923		0.921533
367		1.15165		0.994167
368		1.165		1.17459
369		1.07381		1.47925
370		0.970859		1.34319
371		0.546491		1.11429
372		1.14671		1.63862
373		1.49703		1.58172
374		1.21121		1.31055
375		1.60356		1.30733
376		1.56816		1.21412
377		1.75153		1.2418
378		1.75127		1.32944
379		1.41009		1.44957
380		1.61157		1.27885
381		1.55023		1.26423
382		1.76507		1.29902
383		1.45473		1.09946
384		0.894351		1.3794
385		1.1699		1.14606
386		1.12285		1.51214
387		1.04554		1.70028
388		0.557093		0.983435
389		0.7144		1.81206
390		0.56532		1.90656
391		0.598113		1.8684
392		1.53589		2.2114
393		1.53627		2.49497
394		0.697171		1.72871
395		1.00515		1.93228
396		1.351		1.44358
397		0.90233		1.75036
398		0.542248		1.01576
399		0.558415		1.58908
400		0.484648		1.33873
401		0.808705		1.54652
402		1.27304		1.5134
403		1.86462		1.28569
404		1.63052		1.29545
405		1.86939		1.23493
406		0.659193		1.51826
407		0.527269		1.55444
408		0.851282		0.913878
409		1.21824		1.21028
410		1.01987		1.44638
411		1.92349		0.910867
412		1.70779		0.978491
413		1.61291		1.28464
414		1.69556		0.884363
415		0.67503		1.32411
416		1.3243		1.05275
417		1.30112		1.30005
418		1.30751		1.16323
419		1.14994		1.31003
420		1.67615		1.22262
421		1.6202		1.09973
422		0.974477		1.27405
423		1.29828		1.6384
424		0.549954		1.60388
425		1.41071		0.0615566
426		1.51404		0.0649316
427		1.11877		2.292
428		1.22576		1.23106
429		0.864736		2.77867
430		1.45071		1.28724
431		1.39091		1.14173
432		0.705244		1.26569
433		2.33642		1.15643
434		2.5653		1.17938
435		2.21688		1.0742
436		1.15005		1.18773
437		0.819185		1.00976
438		0.760171		1.18475
439		1.3817		1.6767
440		0.828698		1.73973
441		1.57072		1.39498
442		1.75957		1.24344
443		1.62828		1.48402
444		0.968602		1.3483
445		2.10775		1.43698
446		0.759674		1.00451
447		1.18708		1.38336
448		1.40164		1.17621
449		0.985353		0.948635
450		1.12979		1.2951
451		1.04455		1.77912
452		0.55448		1.20213
453		0.873582		1.43413
454		1.56583		1.66511
455		1.85798		1.35841
456		1.79034		1.60398
457		1.55076		1.39818
458		1.38409		1.77637
459		0.955543		1.80963
460		0.79637		1.15969
461		1.53168		1.50361
462		1.52528		1.30937
463		1.52235		1.43563
464		1.907		1.21607
465		1.50319		1.26926
466		1.12942		1.25476
467		1.79681		1.50471
468		1.34478		1.38713
469		1.40609		1.15048
470		1.96564		1.30501
471		1.90702		1.36318
472		1.94636		0.999627
473		1.30133		1.18542
474		2.14377		1.39343
475		1.30008		1.53459
476		1.39919		1.33147
477		1.06312		1.22742
478		1.32866		1.37061
479		1.0973		1.4361
480		1.12152		1.67752
481		1.28763		1.28537
482		0.552137		1.20644
483		2.14419		2.00154
484		0.493151		2.1012
485		1.25861		1.34936
486		2.0533		1.05775
487		0.624662		0.970513
488		0.921953		1.27492
489		1.36769		1.15412
490		1.40622		1.13108
491		1.81439		1.10733
492		1.58252		1.3036
493		1.52052		1.14611
494		2.05794		1.06015
495		1.91908		1.53582
496		1.36013		1.45484
497		1.38094		1.0253
498		1.17861		1.09567
499		1.25153		1.22919
500		1.28712		1.01789
501		1.98858		1.48885
502		1.63986		1.28935
503		1.03419		1.30924
504		1.08746		1.2738
505		1.204		1.29581
506		0.531132		1.2821
507		1.30186		1.31911
508		1.53651		1.96166
509		1.30221		1.13183
510		1.51145		1.03931
511		1.52123		1.06212
512		1.75697		1.35275
513		1.31503		1.56079
514		1.79128		2.01229
515		1.63209		1.22906
516		1.3998		1.27663
517		1.35792		0.942575
518		1.39265		0.860728
519		1.49636		1.62854
520		1.92279		1.56164
521		1.99182		1.66017
522		1.32296		1.2228
523		1.63623		1.29076
524		1.69756		1.16495
525		1.44435		1.31621
526		1.32157		1.29369
527		1.52196		1.44514
528		1.24286		1.53349
529		1.27985		1.04508
530		1.29163		0.946347
531		1.67131		1.41957
532		1.35125		1.48214
533		1.43057		1.57198
534		0.913606		0.919323
535		2.55273		1.03309
536		0.996359		1.55085
537		1.19911		1.40933
538		1.23192		1.47013
539		0.558515		0.989607
540		1.51266		0.248154
541		1.53829		1.0953
542		1.0002		1.43566
543		1.09852		0.592358
544		1.12322		0.914062
545		0.991297		1.24634
546		1.02807		1.23129
547		1.09834		1.65089
548		1.54947		1.38902
549		1.83291		1.17968
550		1.76384		1.52566
551		1.18395		1.17978
552		1.46194		1.39917
553		1.32733		1.54794
554		2.19315		1.15882
555		2.34726		1.48278
556		1.3293		1.36108
557		1.4025		1.1726
558		2.11028		1.3263
559		1.52834		1.30472
560		2.5126		1.42922
561		1.49967		1.09867
562		2.10696		1.1075
563		1.59729		1.20369
564		1.07668		1.0407
565		1.10769		1.14353
566		1.24256		1.28468
567		1.32765		1.21192
568		1.39933		1.19406
569		1.34537		1.05699
570		1.40385		1.08205
571		0.859981		1.15858
572		1.92802		1.39672
573		1.15836		1.03355
574		1.78348		1.20934
575		0.531825		1.16045
576		1.20595		1.73837
577		1.33807		1.05751
578		1.40695		1.20185
579		1.58814		1.02674
580		1.38775		1.03277
581		1.51444		1.17629
582		1.75673		1.09281
583		1.71546		0.490805
584		1.7691		1.04338
585		1.78921		0.987232
586		1.94686		0.991931
587		2.10124		0.858375
588		1.22777		1.05087
589		0.878062		1.11038
590		1.11459		1.38243
591		1.53927		1.09944
592		0.913517		1.06677
593		1.2776		0.977285
594		0.995209		1.08374
595		1.61111		1.12609
596		1.5766		0.456289
597		1.44342		0.788098
598		1.57944		1.08117
599		1.91026		1.06836
600		2.19021		0.908135
601		1.49596		1.02362
602		1.79431		1.06235
603		1.07722		1.30143
604		1.60892		1.00828
605		1.76108		1.09663
606		1.62808		1.07064
607		1.39541		1.10605
608		1.60471		1.17916
609		1.35363		1.01828
610		1.22002		1.1243
611		1.48218		1.17891
612		1.43046		1.14444
613		1.14363		1.09594
614		1.38591		1.1746
615		1.76033		1.12131
616		2.14388		1.04849
617		2.23037		1.23984
618		1.9524		1.12723
619		1.64032		1.10871
620		1.83613		1.46952
621		2.52909		1.36211
622		2.26276		1.4886
623		1.59602		1.23153
624		1.84981		1.42531
625		1.73093		1.32261
626		2.05181		1.04541
627		2.15921		1.00169
628		2.66965		0.955352
629		1.24951		1.25882
630		1.40807		0.908189
631		1.42976		0.331874
632		1.34964		1.20044
633		1.43391		1.14997
634		1.77009		1.45277
635		2.36774		1.38037
636		1.51998		1.15013
637		1.54751		1.39718
638		0.757587		1.15428
639		1.8232		1.08942
640		2.01041		1.05918
641		1.57754		0.978282
642		1.83913		1.10366
643		1.36427		0.895355
644		1.56195		1.38031
645		1.50103		1.06046
646		1.64568		0.763291
647		1.72225		0.864669
648		1.48298		1.23421
649		1.48882		1.10709
650		1.30779		0.896875
651		1.94938		1.31894
652		1.55654		1.25993
653		2.46018		1.29199
654		1.56624		1.24115
655		1.35497		1.28631
656		1.41516		0.578831
657		1.39878		1.61971
658		1.30311		0.730862
659		1.40815		1.75768
660		1.05448		0.904563
661		1.15378		0.800839
662		1.4121		1.29148
663		1.99881		1.06676
664		0.8791		1.13736
665		3.1917		0.955662
666		3.05586		1.31909
667		3.00627		1.05017
668		1.38242		1.56991
669		1.50609		0.856643
670		1.33572		1.26127
671		1.46441		1.45749
672		1.47359		1.03075
673		1.35964		1.20772
674		1.34398		1.22791
675		1.08498		0.970873
676		1.64243		1.10148
677		1.70265		0.934117
678		1.66995		1.32182
679		1.74694		1.0397
680		1.83992		1.27403
681		1.70772		0.786852
682		1.4442		1.08032
683		0.871064		1.24145
684		1.81335		1.26268
685		1.63734		1.15385
686		1.63882		1.39904
687		1.24241		1.13638
688		1.71128		1.23958
689		1.29545		1.36338
690		1.39478		1.24836
691		1.28899		1.12524
692		1.13487		1.37575
693		1.30753		1.22931
694		1.7957		1.37139
695		1.83428		1.36924
696		1.89252		1.2005
697		1.96198		1.01967
698		2.10857		0.959235
699		2.02564		1.32213
700		1.94012		0.719786
701		1.84249		1.02881
702		1.84664		0.928149
703		2.70224		1.2786
704		2.1759		1.20259
705		1.34532		1.29456
706		1.5987		1.58266
707		1.89263		1.64947
708		2.40917		1.3948
709		1.85258		1.14718
710		1.65034		1.36278
711		0.992871		1.07439
712		1.67597		1.35934
713		1.88821		1.3328
714		1.69184		1.238
715		1.70967		1.31666
716		1.8653		1.14146
717		2.00271		1.56079
718		1.89468		1.30008
719		2.13998		1.26802
720		2.22681		1.20466
721		1.89513		1.65346
722		1.95125		1.20961
723		1.94393		0.920867
724		1.69557		1.30367
725		1.5029		1.26413
726		1.56371		1.60515
727		1.85576		1.65931
728		1.41922		1.73813
729		1.55254		1.00418
730		1.65459		1.29534
731		2.43245		1.0186
732		1.38413		1.25649
733		1.52037		1.08163
734		1.50048		1.68571
735		1.51441		1.49221
736		1.78217		1.1506
737		1.49192		1.06922
738		1.62372		1.67683
739		1.55288		1.91193
740		1.66591		1.16852
741		1.97847		1.5133
742		2.75258		1.57442
743		1.64369		0.976381
744		1.92554		0.237792
745		1.57315		1.16701
746		1.7836		1.10643
747		1.70717		1.12195
748		1.56879		0.985928
749		1.66039		0.360331
750		1.97843		0.9239
751		1.82156		1.46941
752		1.6432		1.18408
753		1.73431		0.345646
754		1.98879		1.29446
755		1.86211		1.33842
756		1.94794		1.07576
757		1.49457		1.26072
758		1.49462		1.2401
759		1.33007		1.82445
760		1.49184		1.80287
761		1.85984		0.99508
762		1.43987		0.524791
763		1.55105		1.18139
764		1.38584		1.26119
765		1.22482		1.38186
766		1.51331		1.36069
767		1.4135		1.28297
768		1.38561		1.59475
769		1.39623		1.48046
770		1.13519		1.19666
771		1.63868		1.32109
772		1.6118		1.59755
773		1.97969		1.38232
774		1.83601		1.1973
775		1.6543		1.7037
776		2.24118		1.06939
777		2.02601		1.38801
778		1.60094		2.61354
779		2.11932		1.0342
780		1.7852		1.10511
781		1.65051		1.21627
782		1.71874		1.17376
783		2.24699		1.30909
784		1.16284		1.80308
785		1.62395		1.06423
786		1.67449		1.39377
787		1.25652		1.07822
788		1.25623		1.69228
789		1.50512		1.48395
790		1.596		1.44964
791		1.60139		1.03985
792		1.54942		1.28058
793		1.5341		1.39023
794		1.37953		1.21739
795		1.2783		1.40446
796		1.56131		1.34684
797		1.39595		1.28695
798		1.02882		1.56122
799		1.31687		1.27189
800		2.3556		1.56054
801		1.27856		1.35988
802		1.51177		1.11733
803		1.57485		1.2493
804		1.75741		2.1327
805		2.02775		1.64128
806		1.01017		1.33328
807		1.90009		2.06818
808		1.19151		1.06076
809		1.09013		1.15161
810		1.00809		0.921829
811		1.1339		1.0384
812		0.76495		1.45654
813		1.7581		1.23256
814		1.70742		1.16928
815		1.66767		1.12802
816		1.63732		1.24725
817		2.59564		1.10338
818		1.7989		1.30171
819		1.88368		1.63007
820		1.39579		1.25999
821		1.82226		1.25202
822		2.47328		1.0342
823		1.74443		1.88703
824		1.49141		1.19763
825		1.83881		1.15349
826		1.48211		1.66979
827		1.92793		1.44559
828		1.81139		1.1032
829		1.78255		1.29954
830		2.04581		1.0902
831		1.59126		1.01392
832		1.59933		1.68956
833		1.65217		1.67223
834		2.07445		1.12089
835		1.43825		1.18667
836		1.50161		1.0401
837		1.39801		1.39878
838		1.58135		1.22925
839		1.70381		1.14232
840		1.24341		1.19894
841		1.42379		1.18901
842		1.33027		1.7001
843		1.29035		1.07543
844		0.771001		1.21493
845		0.842179		0.137626
846		1.04946		1.20364
847				0.582217
848				0.636377
849				1.00933
850				0.889223
851				1.12519
852				1.45124
853				1.14326
854				1.54668
855				0.291953
856				1.17262
857				1.12947
858				1.34212
859				1.38876
860				1.04162
861				1.20576
862				1.29902
863				1.37169
864				1.33291
865				1.00363
866				1.45795
867				1.45227
868				1.18482
869				2.12966
870				1.20304
871				1.22799
872				1.39833
873				1.30603
874				1.1476
875				1.1162
876				1.05013
877				1.14331
878				1.51425
879				1.11885
880				1.54824
881				0.870897
882				1.3874
883				1.13538
884				1.24996
885				1.91298
886				1.47781
887				0.977926
888				1.34379
889				1.15955
890				1.15072
891				1.24316
892				1.26262
893				1.05189
894				1.10118
895				1.38933
896				1.14922
897				1.03899
898				1.08903
899				0.953717
900				1.11757
901				1.71084
902				3.20157
903				1.68479
904				1.6022
905				2.42934
906				0.779879
907				1.33537
908				1.26105
909				0.19636
910				1.18128
911				0.984186
912				1.44228
913				1.19676
914				1.09801
915				1.60155
916				1.36513
917				1.4763
918				1.73353
919				1.56603
920				1.25207
921				1.38603
922				1.91305
923				0.882831
924				1.30719
925				0.949544
926				0.95048
927				1.04384
928				1.27364
929				1.1082
930				1.1355
931				1.11975
932				0.599186
933				1.19158
934				3.04546
935				1.53432
936				1.21388
937				1.34547
938				1.29694
939				1.11028
940				1.28593
941				1.37142
942				1.44339
943				1.44862
944				1.34444
945				1.18529
946				1.90275
947				1.69244
948				1.36531
949				1.283
950				1.53758
951				1.38124
952				2.06739
953				1.48629
954				1.65948
955				2.53728
956				1.57191
957				1.18352
958				1.08779
959				1.18834
960				0.994502
961				1.41592
962				1.10601
963				1.17967
964				1.24932
965				1.26967
966				1.14846
967				0.911469
968				0.998253
969				1.01371
970				1.3337
971				1.245
972				1.43077
973				2.00039
974				1.36714
975				1.10196
976				1.47796
977				1.06379
978				1.21343
979				1.18153
980				1.0619
981				1.48013
982				1.2647
983				1.34478
984				1.39159
985				1.05337
986				1.00324
987				1.15185
988				1.06624
989				1.01697
990				0.127907
991				1.0628
992				0.785871
993				1.08502
994				1.28652
995				1.26152
996				1.03946
997				1.04744
998				0.936779
999				1.0857
1000				1.01814
1001				0.874742
1002				0.920139
1003				1.36984
1004				1.28836
1005				3.12027
1006				2.97479
1007				1.13224
1008				1.07923
1009				0.899676
1010				1.20343
1011				1.23951
1012				1.35652
1013				1.20634
1014				1.16366
1015				1.51691
1016				1.54093
1017				0.991915
1018				1.13597
1019				1.18836
1020				1.13001
1021				1.20085
1022				1.16146
1023				1.34547
1024				1.33409
1025				1.56975
1026				1.64209
1027				1.50577
1028				0.958345
1029				1.13234
1030				1.31335
1031				1.21839
1032				1.12423
1033				1.15014
1034				1.07931
1035				1.19739
1036				1.69281
1037				1.38038
1038				1.09779
1039				1.41788
1040				1.23621
1041				0.80544
1042				1.278
1043				1.23198
1044				1.04205
1045				1.55299
1046				1.1517
1047				1.0491
1048				1.41084
1049				1.8702
1050				1.68476
1051				1.04605
1052				1.35999
1053				1.34863
1054				1.17179
1055				1.13966
1056				1.13963
1057				1.21607
1058				1.20247
1059				1.27056
1060				1.0058
1061				1.33648
1062				0.906724
1063				1.25244
1064				1.3074
1065				1.26796
1066				1.10532
1067				1.46441
1068				1.36351
1069				1.30186
1070				1.2619
1071				1.25012
1072				1.34037
1073				1.36262
1074				1.18283
1075				1.01443
1076				1.17343
1077				1.04011
1078				1.00024
1079				0.848592
1080				1.25897
1081				0.986948
1082				0.9571
1083				1.21022
1084				1.04951
1085				1.27658
1086				1.03459
1087				1.4707
1088				1.16192
1089				1.04967
1090				1.05946
1091				1.20566
1092				1.10318
1093				0.944279
1094				1.08404
1095				1.0225
1096				1.29093
1097				1.11159
1098				1.12626
1099				0.822991
1100				1.17844
1101				1.04774
1102				1.12469
1103				1.06803
1104				0.992046
1105				0.91237
1106				0.974852
1107				1.02743
1108				1.13425
1109				1.0785
1110				0.931647
1111				1.15866
1112				0.981414
1113				1.10418
1114				1.10634
1115				1.19801
1116				1.14879
1117				1.18405
1118				0.964944
1119				1.12059
1120				1.06227
1121				1.20316
1122				0.809608
1123				1.36551
1124				1.72769
1125				1.10348
1126				1.68143
1127				1.59864
1128				1.62977
1129				1.55137
1130				1.36303
1131				1.37222
1132				1.72428
1133				2.08392
1134				1.43951
1135				1.22339
1136				0.848411
1137				1.06794
1138				1.34788
1139				1.44728
1140				1.87404
1141				1.74487
1142				1.42244
1143				1.4386
1144				1.75233
1145				1.57409
1146				1.27079
1147				1.45192
1148				1.42488
1149				1.22102
1150				0.918293
1151				1.14911
1152				1.68665
1153				1.41974
1154				1.28874
1155				0.908448
1156				1.55041
1157				1.11393
1158				1.11074
1159				1.26261
1160				1.24841
1161				0.953905
1162				1.23884
1163				1.05872
1164				1.28055
1165				0.972429
1166				1.02501
1167				0.930737
1168				0.967299
1169				0.816512
1170				1.12583
1171				1.15507
1172				1.07781
1173				1.18656
1174				0.988096
1175				1.10058
1176				1.09008
1177				1.15435
1178				1.05535
1179				1.2094
1180				1.10988
1181				1.81488
1182				1.82306
1183				1.73065
1184				1.15874
1185				1.08301
1186				1.14342
1187				1.00359
1188				0.972374
1189				0.739835
1190				1.01228
1191				3.62293
1192				0.852631
1193				0.831767
1194				1.00967
1195				1.18387
1196				1.29135
1197				1.11261
1198				0.994128
1199				1.08062
1200				1.05895
1201				1.34473
1202				1.07444
1203				1.07051
1204				1.02407
1205				1.03179
1206				1.05578
1207				1.03577
1208				1.05254
1209				1.07797
1210				0.942275
1211				1.06761
1212				1.11174
1213				1.01293
1214				1.20171
1215				1.03148
1216				1.27433
1217				1.06487
1218				1.1579
1219				1.18673
1220				1.13683
1221				1.27354
1222				1.15729
1223				2.14816
1224				2.18719
1225				1.27987
1226				1.10653
1227				1.20571
1228				1.18517
1229				1.17815
1230				1.20012
1231				1.42972
1232				1.14826
1233				1.75172
1234				1.9504
1235				2.13441
1236				1.35003
1237				0.983293
1238				1.29261
1239				1.26372
1240				1.11296
1241				1.06561
1242				1.21974
1243				1.10323
1244				1.36497
1245				1.12276
1246				1.13445
1247				1.05232
1248				1.11604
1249				1.09403
1250				1.22668
1251				1.02616
1252				1.17167
1253				1.12274
1254				1.06015
1255				1.1309
1256				1.33712
1257				0.944064
1258				1.26341
1259				1.05368
1260				1.14724
1261				1.49757
1262				1.2388
1263				1.29429
1264				1.16854
1265				1.48908
1266				0.941397
1267				1.45104
1268				1.40886
1269				2.40004
1270				1.25355
1271				1.23203
1272				1.45095
1273				1.39145
1274				1.11036
1275				2.02787
1276				1.73383
1277				1.19669
1278				0.977969
1279				1.23217
1280				1.03424
1281				1.04929
1282				1.49128
1283				1.04052
1284				1.08612
1285				1.35763
1286				1.02229
1287				1.10446
1288				1.15745
1289				1.43394
1290				1.19754
1291				1.31339
1292				1.36502
1293				1.26773
1294				1.18992
1295				1.3435
1296				1.44735
1297				1.12225
1298				1.30696
1299				1.0795
1300				1.2701
1301				1.73475
1302				1.16813
1303				1.501
1304				1.19358
1305				1.23296
1306				1.07041
1307				1.29444
1308				1.31448
1309				1.91756
1310				1.11568
1311				0.98521
1312				1.05031
1313				1.12522
1314				0.948018
1315				0.851536
1316				1.2819
1317				1.05091
1318				1.03284
1319				0.94223
1320				1.28978
1321				1.75188
1322				1.10545
1323				1.25531
1324				1.12976
1325				1.25192
1326				1.17908
1327				1.43302
1328				0.870356
1329				1.13226
1330				1.07788
1331				1.39446
1332				1.23363
1333				1.0914
1334				1.29312
1335				1.03934
1336				0.944275
1337				0.947136
1338				1.18341
1339				1.42932
1340				1.19994
1341				1.3274
1342				1.6523
1343				0.982912
1344				0.897801
1345				1.06666
1346				1.33265
1347				1.10774
1348				1.19874
1349				0.901187
1350				1.33381
1351				1.72911
1352				1.27568
1353				1.19693
1354				1.04112
1355				1.06891
1356				1.45871
1357				0.801713
1358				1.3493
1359				1.36385
1360				1.30271
1361				1.30799
1362				1.44292
1363				1.03544
1364				1.05131
1365				1.10463
1366				1.04928
1367				1.53791
1368				1.29786
1369				1.27404
1370				1.18817
1371				1.1854
1372				1.43587
1373				1.0153
1374				1.02234
1375				1.15823
1376				1.46852
1377				1.23938
1378				1.31972
1379				1.18874
1380				1.18912
1381				1.00427
1382				1.18792
1383				1.24396
1384				1.49272
1385				1.10556
1386				1.16835
1387				1.2982
1388				1.07007
1389				1.18819
1390				1.12308
1391				1.02075
1392				0.942879
1393				1.03435
1394				1.17512
1395				1.00781
1396				1.05373
1397				1.0139
1398				1.3714
1399				1.18926
1400				1.25524
1401				1.2058
1402				1.07879
1403				1.52841
1404				0.994829
1405				1.10194
1406				1.24724
1407				1.42582
1408				1.3236
1409				1.1358
1410				0.909818
1411				1.2995
1412				1.10353
1413				1.18239
1414				1.44649
1415				1.20042
1416				1.28634
1417				1.25602
1418				1.3117
1419				1.28696
1420				1.05675
1421				1.30113
1422				1.03669
1423				1.1477
1424				1.27397
1425				1.26878
1426				1.2944
1427				1.30445
1428				1.18183
1429				1.27197
1430				1.22854
1431				1.13495
1432				1.25816
1433				1.4534
1434				1.55076
1435				1.1845
1436				1.53295
1437				1.18876
1438				1.2381
1439				1.38212
1440				1.72375
1441				1.35481
1442				1.19276
1443				1.1028
1444				1.15948
1445				1.18711
1446				1.35681
1447				1.03293
1448				1.14882
1449				1.17508
1450				1.14468
1451				1.1522
1452				1.23175
1453				1.35671
1454				1.36656
1455				1.38033
1456				1.26826
1457				1.24782
1458				1.36613
1459				1.52366
1460				1.09614
1461				1.49878
1462				1.53113
1463				0.855139
1464				1.80735
1465				1.21583
1466				1.8903
1467				1.44634
1468				1.58056
1469				1.28896
1470				1.03674
1471				1.46876
1472				1.36906
1473				1.11786
1474				1.40293
1475				0.848928
1476				1.11689
1477				0.905455
1478				1.16312
1479				1.27343
1480				1.24295
1481				1.48287
1482				1.1473
1483				1.32866
1484				1.16968
1485				1.03977
1486				1.33275
1487				1.20463
1488				1.79053
1489				1.14725
1490				1.77521
1491				1.49945
1492				1.24828
1493				1.42993
1494				1.70258
1495				1.03527
1496				1.24883
1497				1.73123
1498				1.70711
1499				1.33136
1500				0.866483
1501				1.53218
1502				1.22576
1503				1.05504
1504				1.0258
1505				1.03859
1506				1.07498
1507				1.24399
1508				1.48758
1509				1.25749
1510				1.02884
1511				1.38801
1512				1.43308
1513				1.49834
1514				0.924958
1515				1.14972
1516				1.23258
1517				1.01669
1518				1.59797
1519				1.08168
1520				1.22506
1521				0.994026
1522				1.13979
1523				1.21354
1524				1.2258
1525				1.0899
1526				1.17914
1527				1.03548
1528				1.23198
1529				1.02449
1530				1.15428
1531				0.953545
1532				1.48047
1533				1.19743
1534				1.57744
1535				1.306
1536				0.949947
1537				1.10567
1538				1.59347
1539				1.23585
1540				1.21923
1541				1.25101
1542				0.964366
1543				1.17328
1544				1.43926
1545				1.24874
1546				1.167
1547				1.75762
1548				1.87291
1549				1.26023
1550				1.63187
1551				1.29789
1552				1.3022
1553				0.951435
1554				1.1359
1555				1.38408
1556				1.27446
1557				1.12666
1558				1.24245
1559				1.39938
1560				1.358
1561				1.21453
1562				1.32002
1563				0.912136
1564				1.26558
1565				1.37107
1566				1.4241
1567				1.40425
1568				1.26408
1569				1.00207
1570				1.03496
1571				1.27872
1572				1.11503
1573				1.30048
1574				0.847205
1575				0.999874
1576				1.03343
1577				1.14881
1578				1.20414
1579				1.06908
1580				0.927021
1581				1.31553
1582				1.33574
1583				0.906562
1584				0.999811
1585				1.38402
1586				1.07388
1587				1.11571
1588				1.11233
1589				1.21407
1590				1.16255
1591				1.14114
1592				1.01533
1593				0.933313
1594				1.07312
1595				1.35425
1596				1.45042
1597				1.06888
1598				1.27263
1599				1.16362
1600				1.2052
1601				1.39411
1602				1.31684
1603				1.19796
1604				1.59647
1605				1.41529
1606				1.29424
1607				1.23084
1608				1.29705
1609				1.07952
1610				1.25203
1611				1.2136
1612				1.3617
1613				1.13032
1614				1.33731
1615				0.979456
1616				1.06776
1617				1.30392
1618				1.6243
1619				1.3767
1620				1.21095
1621				1.41817
1622				1.20513
1623				1.14535
1624				1.08066
1625				1.19663
1626				1.10926
1627				1.08737
1628				1.23803
1629				1.13985
1630				1.19289
1631				1.20928
1632				1.06598
1633				1.05062
1634				1.30498
1635				1.27572
1636				1.22957
1637				1.51287
1638				1.30495
1639				1.13263
1640				1.22201
1641				1.14145
1642				1.22724
1643				1.13604
1644				1.3127
1645				1.17807
1646				1.06072
1647				1.02942
1648				1.34723
1649				1.12408
1650				1.20285
1651				0.952107
1652				1.21375
1653				1.31796
1654				1.19444
1655				1.50379
1656				1.14164
1657				1.15591
1658				1.24165
1659				1.15864
1660				1.37961
1661				1.12143
1662				0.984624
1663				1.04565
1664				1.03543
1665				1.32066
1666				0.98291
1667				1.36983
1668				1.143
1669				1.11013
1670				0.988035
1671				1.27275
1672				1.00579
1673				1.31244
1674				1.23206
1675				0.837721
1676				1.25508
1677				1.41255
1678				1.14354
1679				1.16666
1680				1.13804
1681				1.06021
1682				0.922253
1683				1.31747
1684				0.938428
1685				1.15469
1686				0.999725
1687				1.16403
1688				1.52541
1689				1.26259
1690				0.958856
1691				1.0243
1692				1.02405
1693				1.29603
1694				1.8901
1695				1.23828
1696				1.3227
1697				1.24707
1698				1.22926
1699				1.06012
1700				1.06298
1701				2.12796
1702				1.55512
1703				1.10666
1704				1.56378
1705				1.02598
1706				1.53938
1707				1.77874
1708				1.26343
1709				0.968279
1710				1.46453
1711				1.11936
1712				1.22567
1713				1.05745
1714				1.50074
1715				0.967057
1716				1.02071
1717				1.043
1718				1.57929
1719				0.947937
1720				1.091
1721				1.01775
1722				1.04166
1723				1.00679
1724				1.43381
1725				1.2448
1726				1.5596
1727				1.90963
1728				1.31519
1729				1.47967
1730				1.25714
1731				1.11937
1732				1.11806
1733				2.15682
1734				1.08933
1735				1.09407
1736				1.59549
1737				1.07967
1738				1.53301
1739				1.1038
1740				1.5523
1741				1.21959
1742				1.21116
1743				1.2763
1744				1.74674
1745				1.46863
1746				1.23766
1747				1.35834
1748				1.43512
1749				1.16228
1750				1.17223
1751				1.17367
1752				1.44635
1753				1.60245
1754				1.49669
1755				1.28311
1756				1.19979
1757				1.44897
1758				1.91757
1759				1.32938
1760				1.12399
1761				1.22811
1762				1.23205
1763				1.26738
1764				1.60451
1765				1.70269
1766				1.45781
1767				1.06266
1768				1.0989
1769				1.23972
1770				1.19005
1771				0.988328
1772				1.27892
1773				1.42803
1774				1.34784
1775				0.999017
1776				1.70014
1777				2.30317
1778				2.21423
1779				1.8414
1780				1.24233
1781				1.27204
1782				1.43587
1783				0.956985
1784				1.29523
1785				0.995608
1786				1.56044
1787				1.23207
1788				1.34555
1789				1.49605
1790				1.15408
1791				1.67595
1792				1.6263
1793				1.26495
1794				1.15058
1795				1.2126
1796				1.61105
1797				1.79783
1798				1.16182
1799				1.04301
1800				1.76391
1801				1.58949
1802				1.25112
1803				1.55547
1804				1.69927
1805				1.21714
1806				1.52488
1807				1.86987
1808				1.44104
1809				1.36931
1810				1.16833
1811				1.34307
1812				1.45147
1813				0.982079
1814				1.25941
1815				1.51184
1816				1.50206
1817				1.67647
1818				1.21321
1819				1.2465
1820				1.481
1821				1.27633
1822				1.89169
1823				1.41733
1824				1.06967
1825				1.27127
1826				1.45664
1827				1.61647
1828				1.67252
1829				1.42143
1830				1.90398
1831				1.73022
1832				2.04772
1833				1.93061
1834				1.17681
1835				1.87584
1836				1.33249
1837				1.97501
1838				1.28466
1839				1.47181
1840				1.16568
1841				1.44109
1842				1.58779
1843				1.56134
1844				1.24362
1845				1.26548
1846				1.95469
1847				1.26788
1848				1.31014
1849				1.02044
1850				1.49118
1851				1.13579
1852				1.2844
1853				1.36496
1854				1.89268
1855				1.16729
1856				1.57457
1857				2.73981
1858				1.92387
1859				1.45778
1860				1.18047
1861				1.60429
1862				1.15154
1863				1.09948
1864				1.43278
1865				1.09694
1866				1.87223
1867				1.90446
1868				1.5156
1869				1.34017
1870				1.34218
1871				1.47839
1872				1.5183
1873				1.357
1874				1.56017
1875				1.4279
1876				1.61041
1877				2.36981
1878				1.57416
1879				1.88382
1880				1.28221
1881				1.68764
1882				1.55964
1883				1.45958
1884				1.52377
1885				1.7756
1886				1.56455
1887				1.47093
1888				1.41774
1889				1.79157
1890				1.69627
1891				1.77611
1892				1.48078
1893				1.97146
1894				1.42047
1895				1.44896
1896				1.6112
1897				1.45155
1898				1.91307
1899				1.39967
1900				1.56208
1901				1.25529
1902				1.50024
1903				1.34289
1904				1.30224
1905				1.32747
1906				1.2445
1907				1.31314
1908				1.50423
1909				1.77308
1910				1.35637
1911				1.40747
1912				1.42739
1913				1.8179
1914				1.64779
1915				1.72147
1916				1.43353
1917				1.26089
1918				1.58422
1919				1.96367
1920				1.39123
1921				1.65003
1922				1.09603
1923				1.59392
1924				1.11879
1925				1.32824
1926				1.12457
1927				1.33739
1928				1.63298
1929				1.49703
1930				1.53386
1931				1.63037
1932				1.54105
1933				2.08741
1934				1.37732
1935				1.97364
1936				1.47797
1937				1.47601
1938				1.35871
1939				1.33556
1940				1.71561
1941				1.73513
1942				1.5933
1943				1.54819
1944				1.90753
1945				1.47594
1946				1.74554
1947				1.87648
1948				1.75997
1949				1.50273
1950				1.8161
1951				2.02315
1952				2.08835
1953				1.05042
1954				1.93826
1955				1.1703
1956				1.2212
1957				1.32625
1958				1.81332
1959				1.73427
1960				1.14915
1961				1.62265
1962				1.87748
1963				1.13889
1964				1.21737
1965				2.06748
1966				1.14498
1967				1.58953
1968				1.6163
1969				1.49735
1970				1.60214
1971				1.20764
1972				2.15172
1973				1.78661
1974				1.0891
1975				1.46371
1976				1.38137
1977				1.73719
1978				1.32057
1979				1.37539
1980				1.41285
1981				1.57703
1982				1.14552
1983				1.21282
1984				1.2039
1985				1.50066
1986				1.4088
1987				1.06521
1988				1.75255
1989				1.23663
1990				1.10939
1991				1.05572
1992				1.85719
1993				1.39044
1994				1.43661
1995				1.15264
1996				1.44197
1997				1.60887
1998				1.03858
[truncated: 126 more rows]
