# Supplementary material for: Fluorescent secreted bacterial effectors reveal active intravacuolar proliferation of Listeria monocytogenes in epithelial cells
Source: PLoS Pathog. 2020 Oct 12;16(10):e1009001. doi: 10.1371/journal.ppat.1009001 (PMC7580998; doi:10.1371/journal.ppat.1009001)
Supplement: S9 Table — (XLSX) [file ppat.1009001.s027.xlsx]

## Sheet: S11 A Fig
	YFP fluorescence intensities (A.U.)
	in vacuoles				in cytosolic bacteria
Time (h)	Mean vacuole 1	sem vacuole 1	Mean vacuole 2	sem vacuole 2	Mean for bacteria escaping from vacuole1	sem for bacteria escaping from vacuole1
-1.25	-3636.06	138.928	-1838	243.234
-1.16667	-3697.13	112.859	-1871.51	226.964
-1.08333	-3368.54	185.847	-1978.92	186.697
-1	-2820.19	149.716	-2948.31	162.403
-0.916667	-2863.43	210.185	-2665.37	217.147
-0.833333	-3374.81	140.797	-3151.31	143.362
-0.75	-3995.35	218.703	-2594.22	212.608
-0.666667	-4020.9	127.836	-2729.28	134.302
-0.583333	-3369.47	145.478	-2779.28	123.771
-0.5	-4167.56	105.68	-2876.75	182.5
-0.416667	-3647.43	139.397	-3172.18	132.696
-0.333333	-2506.06	195.407	-1737.93	190.787
-0.25	-2549.12	203.642	-2441.19	148.701
-0.166667	-2277.78	201.571	-2040.84	139.194
-0.0833333	-2841.22	264.875	-2863.66	253.743
0	-2198.32	188.223	-3160.69	193.549	(-2198.319)	(-188.22325)
0.0833333			-2339.94	234.882	1033.65	753.171
0.166667			-2836.03	213.659	1870.08	987.259
0.25			-1608.38	320.594	363.173	754.415
0.333333			-1192.57	166.712	2554.92	1153.52
0.416667			-600.938	273.347	1438.83	1238.38
0.5			-879.244	249.991	1247.08	1507.04
0.583333			-2554	178.907	2569.29	1143.28
0.666667			717.417	321.594	3232.38	1361.59
0.75			-1484.39	191.775	5272.99	1166.33
0.833333			-596.681	284.95	5632.65	1426.43
0.916667			-3251.21	291.308	4212.46	1097.56
1			-4159.12	276.738	4763.65	1101.37
1.08333			-2933.4	353.597	5044.67	1189.87
1.16667			-4205.7	243.769	2988.7	1556.95
1.25			-1837.06	410.661	3867.3	1034.94
1.33333			-2668.2	173.207	3740.5	1091.55
1.41667			-597.264	348.357	2281.53	1290.04
sem represents stantard error of the mean.

## Sheet: S11 B Fig
	Number of vacuoles
	Total	Positive
Rab5	22	2
Rab7	26	23
LC3	63	63
LAMP1	41	33
LysoTracker	17	0
